# Supplementary material for: Structural basis of HIV-1 maturation inhibitor binding and activity
Source: Nat Commun. 2023 Mar 4;14:1237. doi: 10.1038/s41467-023-36569-y (PMC9985623; doi:10.1038/s41467-023-36569-y)
Supplement: Supplementary file 3 — Supplementary Data 1 [file 41467_2023_36569_MOESM3_ESM.xlsx]

## Sheet: Sheet1
MAS NMR chemical shifts of CACTD-SP1/BVM/IP6 crystalline array
	N	C	Cα	Cβ	Cδ	Cδ1	Cδ2	Cε	Cε1	Cε2	Cε3	Cγ	Cγ1	Cγ2	Cη2	Cξ	Cξ2	Cξ3	HN	Hα	Hα2	Hβ	Hβ1	Hβ2	Hδ1	Hδ11	Hδ2	Hδ21	Hε1	Hε2	Hγ1	Hδ21	Hη	Hξ1	Nδ2	Nε1
G144	104.3	172.9	45.1
G145	117.8	178.3	45.6																7.3
S146	118.1	176.6	57.7	65.1															8.7
P147
T148			66.4	69.3										21.9					7
S149		177.3	57.3	64
I150	128.7	175.1	59.8	39.3		15							28.2	17.6					8.9	4						-0.4						0.5
L151	118.4	177.7	56.2	41		21.5						26.2							7.9
D152	114.6	176.6	54.2	42.1								180.2							7.7
I153	121	173.9	58.9	33.6		9.1							26.8	16.9					8.9							0.6						1
R154	125.5	175.9	53.9	33.4								27.7							7.2
Q155	127.6	179.9	56.3	27.7	178.4							33							8.6	3.9
G156	108.3	173.3	45.6																9.6		4.1
P157	138.9	178.3	65.1	32.3	50.4							27.8															4.1
K158	114.3	176.3	55	33.4	30.1			42				25.5							8.7	4.7										3				8.6
E159	126.3	175.2	53.8	32.2	184							34.7							7.7
P160	145.3	177.1	63.4	32.9	52							28.6															4
F161	127.5	176.6	62.8	39		131.6	132.1					139							9.3
R162	117		57	29.2								26.1
D163	117.6	179.1	57.3	39.9								178.3							6.9
Y164	124.4	176.1	60	38.4		134.2	133.3		116.2	118.6		126.6				160.1			8.5					3.3	7.5				6.6	6.6			9.6
V165	121.2	178.3	66.9	31.7									24.2	22.3					8.4	4.3
D166	118.6		58.1	40.5															7.9
R167	127.3	179.8	60	32.6	43.5							27.7				159.6			8.9
F168	124.6	177.4	62.8	38.9								133.2				-			8.9
Y169	117.4	179.3	63.7	38.1		132.2			118.6	118.5		127.1				160.7			8.9					3.3	7.5				6.7				9.7
K170	121		58.3
T171	118.2	176.9	67.1	68.2										21.4					7.8	5.1		3.9										0.9
L172	125.3	179.3	57.7	43.1	24.9							26.6							8.8
R173
A174	118.7	177.8	52.4	19.6															8.8	4.2			1.5
E175	122.6	176.1	56.7	30.4	181.8							31.2
Q176	126.5	173.7	55.2	27.9	176.1							33.9							7.7
A177	126.9	176.3	51.6	21.4															7.7				1.5
S178	117.9	175	57.7	65.1															9.7
Q179	121.6	178	59	29								34.1							9.3
E180			58.6	30.3	183.9							36.5
V181
K182	122.2	179.6	61.1	30.4	28.2			43.5				25.2							9								3.2
N183	120.8	176.6	56	37								176.3							7.3					2.3				6.9							112.2
W184	123.3	179.9	60.8	28.6		126.3	130.6			138.4	121.5	110.2			123.9		114.6	119.6	8										10.3							130.3
M185	121.9	178.5	60.5	34.8				19.8				30.9							8.2
T186	116.9	175.9	67.6	68.5										22.1					8.2													1.4
E187	118.1	177.4	59.1	30.3	183							37.2
T188	111.5	175.9	63.6	70.1										22					7.7	3.9		4.4										1.1
L189	120.2	177.4	57	43		22						27							8.6
L190	118.7	180.6	59.4	41.5		24.2						27							9.6
V191	117.2	177.6	66.1	31.7									23.3	21.7					8.5
Q192	117.4	177.5	59.6	30.2	179.8							33.1
N193	113.9	176	53.4	38.1								178							8.1	5.2								8.3							111.3
A194	125.2	175.8	52.1	19															7.4	4.3			1.7
N195	117.9	173.4	52	35.4								174.9							9.3									6.8							111.8
P196	131.6	178.4	66.5	32.1	49.6							28.9
D197	115.5	179.1	57.5	42.6															7.6
C198	115.3	176.6	63.4	28.3															8.6	4.6				3.2
K199	122.3	178.3	61.9	32.8	29.7			42.3				26.4							9.7
T200	113	176.7	66.6	69.4										21.7					8													1.3
I201	122.8	178.8	64.8	38.9		14.7							29.7	18.7					6.6							0.9						0.8
L202	119.7	180.8	57.7	42.3		22.9						26.3							8
K203	119.4	178.8	59.1	32	29.2			42.1				25.6							8.7	4.1
A204	120.3	178.9	53.7	18.6															8.4	4.3			1.6
L205	118.2	178.9	56.4	42.8		23.3						26.4							7.6
G206	104.9	172.4	44.8																7.6
P207	133	178.4	64	32.1	50.1							27.3								4.4							3.7
G208	108.5	175	45.5																8.8
A209	123.5	178.2	52.6	20.3															6.9	4.6			1.4
T210	113.9	175.6	60.6	71.5										22.2					8.8	5.9		4.5										1.4
L211	123.1	179.5	58.3	41.3		25.5	23.3					27.5							9.1
E212	118.3	179.6	60.9	28.7	184							37.5							8.7
E213	120.5	180.9	59.5	29.8	184.2							37.7							7.2	4.1
M214	120.9	177.6	60.4	32.6								30.4							9.3
M215	117.3	180.6	59.6	34.1								30.3							8.1
T216	118.2	177.2	67.3	69.1										22.2					8.6	5.6		4.1										1.3
A217	122.8	180.6	55.2	19.3															7.9	4.1			1.5
C218	111.3	176.2	59.9	28.8															7.4
Q219	125.9	173.8	59.7	29.8	176.4							34.1							7.7
G220	98.3	176.6	44																8.8		3.4
V221	123.2	177.6	64.9	30.6									23.2	21.9					7.3	4
G222	119.1	174.6	45.6																8.8
G223	108.4	171.5	44.8																8.7
P224	132.6	179.5	66.4	32.4	49.6							28.1															3.9				2
G225	109.9	176	47.4																9.9		3.8
H226	125.8	176.9	61.2	32.7			118.1		137.4			138.4							9.1	4.2				3.1					7.5	12.3
K227	117.7	179.3	60.5	33	29.2			43.9				25.6							8.7	4.7							3
A228	118.7	178.2	55.1	19.6															8.8	4			1.5
R229	118	179.8	59.9	30	43.5							27.7				160.8			7.6
V230	124.2	178.2	67.2	30.8									24.8	22					8.2	4.2
L231	122.3	178.1	57.5	42.8															7.5	4.7
SP1-A1	122.6	180.4	56	18.9															8.5	4.2			1.4
SP1-E2	117.9	179.9	59.7	29.6	183.5							36.7							7.9	4
SP1-A3	122.6	181	55.3	18.9															8.7	4.3			1.5
SP1-M4	115.6	178.8	56.1	32.8								31.1							8.6	4.1
SP1-S5	116	176.2	56.7	63.5															8.9
SP1-Q6	118.2	179.6	59.9	30															6.8
SP1-V7	115.9	179.8	65.5	31.2									21.4	20.7					8.3
SP1-T8	123.8	174.6	62.4	69.8										22.6					7.7													1.2
SP1-N9	115.6	176.6	56.7	37.5															8.7									7.5							112.4
SP1-T10	114.5	174.6	62.3	69.9															8.1													1.1
SP1-A11	118.3	177.9	52.7	19.7															7.1	4.5			1.4
SP1-T12	114.6	177.5	63	70.8										21.8						3.7												1
SP1-I13	124.2	172.1	61.3	38.7		13.1							27.6	17.7					9.3							0.9						0.9
SP1-M14
