# Supplementary material for: Structural basis of HIV-1 maturation inhibitor binding and activity
Source: Nat Commun. 2023 Mar 4;14:1237. doi: 10.1038/s41467-023-36569-y (PMC9985623; doi:10.1038/s41467-023-36569-y)
Supplement: Supplementary file 5 — Source Data [file 41467_2023_36569_MOESM5_ESM.xlsx]

## Sheet: Figure S14a
SI Figure 14a
	logIC50 (nM)	4	3	2	1	0	-1	-2	-3	3.69897	2.69897	1.69897	0.69897	-0.30103	-1.30103	-2.30103	-3.30103	3.39794	2.39794	1.39794	0.39794	-0.60206	-1.60206	-2.60206	-3.60206
	n=1	13.8242	34.4901	49.1815	96.3824	103	109.33	106.248	100
										16.2717	29.8026	62.9662	92.6484	97.0207	94.7469	94.1397	100
																		20.6816	34.8375	73.2183	90.5724	89.7141	94.4207	94.747	100
	n=2	28.2243	26.3023	40.9591	94.0691	106.36	98.3517	80.0069	100
										22.9238	36.0497	51.7525	93.3801	132.137	137.62	105.419	100
																		24.9837	38.1619	73.4164	102.307	135.713	145.384	109.276	100
	n=3	16.6849	16.7341	92.3414	175.985	179.869	220.241
										12.6309	21.7539	84.2506	146.935	150.738	148.322
																		7.93201	18.1222	34.9332	58.276	105.747	100	100	100

## Sheet: Figure S14b
SI Figure 14b
	logIC50 (nM)	4	3	2	1	0	-1	-2	-3	3.69897	2.69897	1.69897	0.69897	-0.30103	-1.30103	-2.30103	-3.30103	3.39794	2.39794	1.39794	0.39794	-0.60206	-1.60206	-2.60206	-3.60206
	n=1	9.24529	25.0768	48.8556	94.5738	106.144	102.732	103.286	100
										14.7454	30.0408	59.4734	106.012	103.823	105.835	104.293	100
																		22.598	43.2727	80.9948	107.083	104.506	105.096	104.799	100
	n=2	12.463	25.1024	96.9359	144.907	175.265	164.503	147.637	100
										6.17444	15.8951	104.876	109.318	104.026	115.493	106.948	100
																		7.71516	20.7196	129.529	125.412	144.545	143.043	125.452	100
	n=3	8.92	25.62	47.51	127.61	129.89	128.54	126.35	100
										11.09	29.72	59.96	101.36	118.72	108.16	107.11	100
																		12.69	21.72	60.77	92.25	94.72	103.07	95.18	100

## Sheet: Figure S14c
SI Figure 14c
	WT (SP1-P10)	SP1-T10	Mock
Data 1	105241	176712	602.9
Data 2	214460	216556	646.5
Data 3	130777	187230	847.5
Data 4	95421.9	135357	953.1
	Average	STDEV	N
WT	136475	54083.1	4
P10T	178964	33606.2	4
Mock	762.5	-165.813	4
